# Supplementary material for: A New and Unified Nomenclature for Male Fertility Restorer (RF) Proteins in Higher Plants
Source: PLoS One. 2010 Dec 28;5(12):e15906. doi: 10.1371/journal.pone.0015906 (PMC3011004; doi:10.1371/journal.pone.0015906)
Supplement: Table S1 — Cross diagram representation of the sequence identity of the RF proteins. The RF percentage identity to each other is used to the catalogue the RF families and subfamilies as detailed in materials and methods section. (XLS) [file pone.0015906.s001.xls]

## Sheet: Hoja1
Family		1	1	1	1	1	1	1	1	6	6	7	7	8	8	8	9	9	10	11	11	12	13	2	2	2	2	2	2	2	3	2	2	2	2	2	2	2	2	2	14	4	4	4	4	4	4	4	4
		Q8S532	Q8S531	Q8S529	Q7FWR0	Q8RUR9	Q43274	Q94G64	Q9LLR2	C4WRG6	C4WRG7	C4WRH4	D0R6K0	Q6UU99	Q69N53	B8B9J5	C8TEX7	Q6ZDB7	Q654Y7	Q84R52	C7IVV4	B6U5K0	Q6Z277	C9W3P9	C9W4C1	C9W4C2	C9W4B9	C9W4C0	Q76C99	Q2PPE8	Q76C20	Q76C24	Q6L6Q0	Q76C21	Q769D1	Q769D0	Q76C22	Q769C9	Q76C26	Q2PPE6	A7J144	Q84KB7	A4URR1	A7BJL1	A7BJL0	B9VQL7	C4WRH3	Q7XJ94	D0R6K1
1	Q8S532	ID	0.996	0.698	0.534	0.532	0.524	0.522	0.528	0.077	0.074	0.041	0.043	0.036	0.039	0.039	0.051	0.051	0.033	0.042	0.043	0.025	0.049	0.045	0.043	0.039	0.04	0.043	0.049	0.051	0.015	0.055	0.053	0.059	0.06	0.055	0.049	0.05	0.049	0.041	0.01	0.049	0.049	0.049	0.05	0.046	0.047	0.047	0.046
1	Q8S531	0.996	ID	0.695	0.533	0.531	0.523	0.521	0.527	0.077	0.074	0.041	0.042	0.036	0.039	0.039	0.051	0.051	0.033	0.042	0.043	0.025	0.049	0.044	0.041	0.038	0.039	0.041	0.049	0.051	0.015	0.055	0.053	0.059	0.06	0.055	0.049	0.05	0.049	0.041	0.01	0.049	0.049	0.049	0.05	0.046	0.047	0.047	0.046
1	Q8S529	0.698	0.695	ID	0.518	0.516	0.522	0.52	0.51	0.067	0.068	0.042	0.044	0.036	0.039	0.039	0.044	0.044	0.034	0.035	0.038	0.03	0.047	0.046	0.044	0.043	0.044	0.045	0.045	0.046	0.018	0.047	0.045	0.056	0.056	0.05	0.045	0.046	0.045	0.041	0.012	0.045	0.046	0.046	0.047	0.047	0.046	0.046	0.045
1	Q7FWR0	0.534	0.533	0.518	ID	0.992	0.773	0.769	0.768	0.08	0.084	0.041	0.043	0.047	0.052	0.052	0.052	0.052	0.033	0.04	0.044	0.029	0.058	0.059	0.057	0.056	0.057	0.058	0.05	0.054	0.017	0.053	0.051	0.054	0.052	0.057	0.054	0.055	0.054	0.041	0.013	0.064	0.064	0.064	0.063	0.063	0.06	0.06	0.056
1	Q8RUR9	0.532	0.531	0.516	0.992	ID	0.771	0.768	0.766	0.08	0.084	0.041	0.043	0.047	0.052	0.052	0.051	0.051	0.033	0.04	0.044	0.029	0.06	0.058	0.056	0.055	0.056	0.057	0.049	0.053	0.015	0.052	0.05	0.054	0.05	0.056	0.052	0.054	0.052	0.04	0.011	0.064	0.064	0.064	0.063	0.063	0.06	0.06	0.056
1	Q43274	0.524	0.523	0.522	0.773	0.771	ID	0.994	0.891	0.074	0.074	0.036	0.038	0.044	0.049	0.049	0.046	0.046	0.038	0.044	0.042	0.029	0.06	0.061	0.058	0.057	0.058	0.059	0.056	0.059	0.021	0.061	0.059	0.051	0.048	0.058	0.057	0.058	0.057	0.049	0.013	0.067	0.067	0.067	0.069	0.063	0.063	0.063	0.065
1	Q94G64	0.522	0.521	0.52	0.769	0.768	0.994	ID	0.885	0.074	0.074	0.036	0.038	0.044	0.049	0.049	0.046	0.046	0.037	0.046	0.044	0.029	0.058	0.061	0.058	0.057	0.058	0.059	0.056	0.059	0.021	0.061	0.059	0.051	0.048	0.058	0.057	0.058	0.057	0.049	0.013	0.067	0.067	0.067	0.069	0.063	0.063	0.063	0.065
1	Q9LLR2	0.528	0.527	0.51	0.768	0.766	0.891	0.885	ID	0.072	0.075	0.039	0.041	0.04	0.044	0.044	0.043	0.043	0.036	0.044	0.04	0.03	0.061	0.058	0.056	0.055	0.056	0.057	0.051	0.056	0.017	0.058	0.056	0.046	0.045	0.054	0.052	0.054	0.052	0.044	0.011	0.064	0.064	0.064	0.066	0.06	0.06	0.06	0.057
6	C4WRG6	0.077	0.077	0.067	0.08	0.08	0.074	0.074	0.072	ID	0.5	0.081	0.078	0.031	0.029	0.029	0.04	0.04	0.023	0.046	0.036	0.022	0.029	0.036	0.036	0.038	0.037	0.035	0.05	0.048	0.013	0.055	0.056	0.041	0.036	0.056	0.051	0.052	0.051	0.032	0.01	0.039	0.039	0.039	0.038	0.041	0.038	0.038	0.038
6	C4WRG7	0.074	0.074	0.068	0.084	0.084	0.074	0.074	0.075	0.5	ID	0.082	0.079	0.04	0.039	0.039	0.046	0.046	0.028	0.046	0.044	0.016	0.023	0.036	0.036	0.038	0.037	0.039	0.044	0.037	0.012	0.039	0.04	0.033	0.029	0.045	0.042	0.042	0.042	0.025	0.007	0.03	0.03	0.03	0.03	0.034	0.034	0.034	0.031
7	C4WRH4	0.041	0.041	0.042	0.041	0.041	0.036	0.036	0.039	0.081	0.082	ID	0.924	0.019	0.021	0.021	0.033	0.033	0.027	0.034	0.029	0.024	0.026	0.028	0.026	0.026	0.026	0.027	0.029	0.022	0.015	0.032	0.031	0.045	0.046	0.029	0.033	0.033	0.032	0.031	0.004	0.034	0.035	0.035	0.034	0.035	0.029	0.029	0.032
7	D0R6K0	0.043	0.042	0.044	0.043	0.043	0.038	0.038	0.041	0.078	0.079	0.924	ID	0.019	0.021	0.021	0.033	0.033	0.026	0.032	0.027	0.022	0.028	0.031	0.028	0.028	0.028	0.03	0.028	0.021	0.015	0.03	0.029	0.043	0.043	0.027	0.032	0.032	0.03	0.029	0.004	0.032	0.034	0.034	0.032	0.034	0.029	0.029	0.032
8	Q6UU99	0.036	0.036	0.036	0.047	0.047	0.044	0.044	0.04	0.031	0.04	0.019	0.019	ID	0.911	0.91	0.217	0.217	0.228	0.077	0.075	0.069	0.142	0.176	0.175	0.175	0.175	0.174	0.18	0.165	0.05	0.176	0.179	0.113	0.096	0.161	0.179	0.179	0.179	0.105	0.021	0.177	0.177	0.175	0.175	0.179	0.177	0.177	0.175
8	Q69N53	0.039	0.039	0.039	0.052	0.052	0.049	0.049	0.044	0.029	0.039	0.021	0.021	0.911	ID	0.998	0.236	0.236	0.244	0.084	0.082	0.076	0.155	0.176	0.175	0.175	0.175	0.174	0.182	0.166	0.055	0.187	0.181	0.125	0.105	0.162	0.181	0.181	0.181	0.115	0.023	0.194	0.194	0.192	0.192	0.196	0.194	0.194	0.192
8	B8B9J5	0.039	0.039	0.039	0.052	0.052	0.049	0.049	0.044	0.029	0.039	0.021	0.021	0.91	0.998	ID	0.236	0.236	0.244	0.084	0.082	0.076	0.155	0.176	0.175	0.175	0.175	0.174	0.182	0.166	0.055	0.187	0.181	0.123	0.104	0.161	0.18	0.18	0.18	0.115	0.023	0.194	0.194	0.192	0.192	0.196	0.194	0.194	0.192
9	C8TEX7	0.051	0.051	0.044	0.052	0.051	0.046	0.046	0.043	0.04	0.046	0.033	0.033	0.217	0.236	0.236	ID	1	0.3	0.111	0.104	0.073	0.164	0.168	0.17	0.173	0.174	0.166	0.202	0.184	0.051	0.197	0.187	0.121	0.116	0.173	0.204	0.203	0.206	0.133	0.019	0.19	0.19	0.191	0.19	0.186	0.19	0.191	0.184
9	Q6ZDB7	0.051	0.051	0.044	0.052	0.051	0.046	0.046	0.043	0.04	0.046	0.033	0.033	0.217	0.236	0.236	1	ID	0.3	0.111	0.104	0.073	0.164	0.168	0.17	0.173	0.174	0.166	0.202	0.184	0.051	0.197	0.187	0.121	0.116	0.173	0.204	0.203	0.206	0.133	0.019	0.19	0.19	0.191	0.19	0.186	0.19	0.191	0.184
10	Q654Y7	0.033	0.033	0.034	0.033	0.033	0.038	0.037	0.036	0.023	0.028	0.027	0.026	0.228	0.244	0.244	0.3	0.3	ID	0.082	0.08	0.059	0.153	0.16	0.161	0.162	0.162	0.16	0.172	0.162	0.059	0.181	0.173	0.112	0.095	0.148	0.178	0.176	0.177	0.12	0.022	0.159	0.16	0.161	0.16	0.16	0.161	0.161	0.16
11	Q84R52	0.042	0.042	0.035	0.04	0.04	0.044	0.046	0.044	0.046	0.046	0.034	0.032	0.077	0.084	0.084	0.111	0.111	0.082	ID	0.782	0.037	0.086	0.114	0.114	0.115	0.117	0.115	0.099	0.094	0.012	0.1	0.097	0.087	0.098	0.097	0.099	0.098	0.1	0.056	0	0.103	0.103	0.103	0.103	0.103	0.101	0.101	0.107
11	C7IVV4	0.043	0.043	0.038	0.044	0.044	0.042	0.044	0.04	0.036	0.044	0.029	0.027	0.075	0.082	0.082	0.104	0.104	0.08	0.782	ID	0.032	0.086	0.105	0.104	0.105	0.107	0.105	0.092	0.087	0.012	0.094	0.09	0.078	0.088	0.088	0.093	0.091	0.094	0.05	0	0.097	0.097	0.097	0.097	0.097	0.097	0.097	0.102
12	B6U5K0	0.025	0.025	0.03	0.029	0.029	0.029	0.029	0.03	0.022	0.016	0.024	0.022	0.069	0.076	0.076	0.073	0.073	0.059	0.037	0.032	ID	0.2	0.078	0.076	0.079	0.078	0.075	0.083	0.066	0.09	0.078	0.075	0.109	0.075	0.073	0.079	0.079	0.079	0.111	0.053	0.101	0.102	0.104	0.102	0.099	0.097	0.096	0.101
13	Q6Z277	0.049	0.049	0.047	0.058	0.06	0.06	0.058	0.061	0.029	0.023	0.026	0.028	0.142	0.155	0.155	0.164	0.164	0.153	0.086	0.086	0.2	ID	0.186	0.184	0.188	0.189	0.186	0.177	0.156	0.066	0.173	0.167	0.137	0.117	0.151	0.173	0.172	0.174	0.144	0.025	0.238	0.238	0.24	0.238	0.231	0.231	0.231	0.234
2	C9W3P9	0.045	0.044	0.046	0.059	0.058	0.061	0.061	0.058	0.036	0.036	0.028	0.031	0.176	0.176	0.176	0.168	0.168	0.16	0.114	0.105	0.078	0.186	ID	0.98	0.96	0.951	0.958	0.447	0.428	0.138	0.438	0.448	0.221	0.186	0.384	0.449	0.448	0.448	0.272	0.057	0.223	0.222	0.225	0.225	0.227	0.232	0.232	0.222
2	C9W4C1	0.043	0.041	0.044	0.057	0.056	0.058	0.058	0.056	0.036	0.036	0.026	0.028	0.175	0.175	0.175	0.17	0.17	0.161	0.114	0.104	0.076	0.184	0.98	ID	0.972	0.963	0.953	0.452	0.435	0.138	0.439	0.449	0.222	0.187	0.387	0.453	0.452	0.452	0.276	0.058	0.223	0.222	0.225	0.225	0.226	0.231	0.231	0.225
2	C9W4C2	0.039	0.038	0.043	0.056	0.055	0.057	0.057	0.055	0.038	0.038	0.026	0.028	0.175	0.175	0.175	0.173	0.173	0.162	0.115	0.105	0.079	0.188	0.96	0.972	ID	0.985	0.938	0.449	0.432	0.134	0.434	0.442	0.223	0.189	0.386	0.45	0.449	0.45	0.272	0.056	0.225	0.223	0.226	0.226	0.229	0.234	0.234	0.227
2	C9W4B9	0.04	0.039	0.044	0.057	0.056	0.058	0.058	0.056	0.037	0.037	0.026	0.028	0.175	0.175	0.175	0.174	0.174	0.162	0.117	0.107	0.078	0.189	0.951	0.963	0.985	ID	0.947	0.449	0.429	0.134	0.432	0.44	0.222	0.188	0.383	0.448	0.446	0.448	0.271	0.056	0.223	0.222	0.225	0.225	0.228	0.233	0.233	0.226
2	C9W4C0	0.043	0.041	0.045	0.058	0.057	0.059	0.059	0.057	0.035	0.039	0.027	0.03	0.174	0.174	0.174	0.166	0.166	0.16	0.115	0.105	0.075	0.186	0.958	0.953	0.938	0.947	ID	0.451	0.429	0.139	0.433	0.444	0.223	0.188	0.385	0.449	0.448	0.447	0.266	0.057	0.226	0.225	0.226	0.226	0.228	0.231	0.231	0.223
2	Q76C99	0.049	0.049	0.045	0.05	0.049	0.056	0.056	0.051	0.05	0.044	0.029	0.028	0.18	0.182	0.182	0.202	0.202	0.172	0.099	0.092	0.083	0.177	0.447	0.452	0.449	0.449	0.451	ID	0.895	0.307	0.841	0.9	0.441	0.361	0.796	0.881	0.876	0.884	0.462	0.114	0.235	0.234	0.233	0.233	0.24	0.231	0.231	0.231
2	Q2PPE8	0.051	0.051	0.046	0.054	0.053	0.059	0.059	0.056	0.048	0.037	0.022	0.021	0.165	0.166	0.166	0.184	0.184	0.162	0.094	0.087	0.066	0.156	0.428	0.435	0.432	0.429	0.429	0.895	ID	0.3	0.826	0.886	0.388	0.312	0.744	0.821	0.816	0.818	0.427	0.114	0.218	0.217	0.216	0.216	0.219	0.217	0.217	0.213
3	Q76C20	0.015	0.015	0.018	0.017	0.015	0.021	0.021	0.017	0.013	0.012	0.015	0.015	0.05	0.055	0.055	0.051	0.051	0.059	0.012	0.012	0.09	0.066	0.138	0.138	0.134	0.134	0.139	0.307	0.3	ID	0.305	0.295	0.223	0.1	0.152	0.28	0.275	0.279	0.37	0.339	0.105	0.103	0.102	0.102	0.105	0.102	0.102	0.102
2	Q76C24	0.055	0.055	0.047	0.053	0.052	0.061	0.061	0.058	0.055	0.039	0.032	0.03	0.176	0.187	0.187	0.197	0.197	0.181	0.1	0.094	0.078	0.173	0.438	0.439	0.434	0.432	0.433	0.841	0.826	0.305	ID	0.938	0.448	0.37	0.707	0.85	0.845	0.85	0.486	0.115	0.249	0.247	0.246	0.246	0.25	0.244	0.244	0.242
2	Q6L6Q0	0.053	0.053	0.045	0.051	0.05	0.059	0.059	0.056	0.056	0.04	0.031	0.029	0.179	0.181	0.181	0.187	0.187	0.173	0.097	0.09	0.075	0.167	0.448	0.449	0.442	0.44	0.444	0.9	0.886	0.295	0.938	ID	0.433	0.356	0.766	0.865	0.86	0.865	0.466	0.112	0.24	0.239	0.237	0.237	0.241	0.236	0.236	0.233
2	Q76C21	0.059	0.059	0.056	0.054	0.054	0.051	0.051	0.046	0.041	0.033	0.045	0.043	0.113	0.125	0.123	0.121	0.121	0.112	0.087	0.078	0.109	0.137	0.221	0.222	0.223	0.222	0.223	0.441	0.388	0.223	0.448	0.433	ID	0.791	0.56	0.437	0.435	0.437	0.33	0.247	0.186	0.186	0.186	0.186	0.191	0.183	0.182	0.178
2	Q769D1	0.06	0.06	0.056	0.052	0.05	0.048	0.048	0.045	0.036	0.029	0.046	0.043	0.096	0.105	0.104	0.116	0.116	0.095	0.098	0.088	0.075	0.117	0.186	0.187	0.189	0.188	0.188	0.361	0.312	0.1	0.37	0.356	0.791	ID	0.458	0.366	0.366	0.366	0.26	0.063	0.152	0.152	0.152	0.152	0.156	0.147	0.146	0.144
2	Q769D0	0.055	0.055	0.05	0.057	0.056	0.058	0.058	0.054	0.056	0.045	0.029	0.027	0.161	0.162	0.161	0.173	0.173	0.148	0.097	0.088	0.073	0.151	0.384	0.387	0.386	0.383	0.385	0.796	0.744	0.152	0.707	0.766	0.56	0.458	ID	0.757	0.756	0.757	0.345	0.149	0.209	0.209	0.209	0.209	0.212	0.205	0.205	0.2
2	Q76C22	0.049	0.049	0.045	0.054	0.052	0.057	0.057	0.052	0.051	0.042	0.033	0.032	0.179	0.181	0.18	0.204	0.204	0.178	0.099	0.093	0.079	0.173	0.449	0.453	0.45	0.448	0.449	0.881	0.821	0.28	0.85	0.865	0.437	0.366	0.757	ID	0.994	0.997	0.469	0.105	0.243	0.242	0.241	0.241	0.245	0.239	0.239	0.233
2	Q769C9	0.05	0.05	0.046	0.055	0.054	0.058	0.058	0.054	0.052	0.042	0.033	0.032	0.179	0.181	0.18	0.203	0.203	0.176	0.098	0.091	0.079	0.172	0.448	0.452	0.449	0.446	0.448	0.876	0.816	0.275	0.845	0.86	0.435	0.366	0.756	0.994	ID	0.992	0.464	0.104	0.24	0.239	0.237	0.237	0.241	0.236	0.236	0.23
2	Q76C26	0.049	0.049	0.045	0.054	0.052	0.057	0.057	0.052	0.051	0.042	0.032	0.03	0.179	0.181	0.18	0.206	0.206	0.177	0.1	0.094	0.079	0.174	0.448	0.452	0.45	0.448	0.447	0.884	0.818	0.279	0.85	0.865	0.437	0.366	0.757	0.997	0.992	ID	0.468	0.105	0.241	0.24	0.239	0.239	0.242	0.237	0.237	0.233
2	Q2PPE6	0.041	0.041	0.041	0.041	0.04	0.049	0.049	0.044	0.032	0.025	0.031	0.029	0.105	0.115	0.115	0.133	0.133	0.12	0.056	0.05	0.111	0.144	0.272	0.276	0.272	0.271	0.266	0.462	0.427	0.37	0.486	0.466	0.33	0.26	0.345	0.469	0.464	0.468	ID	0.137	0.205	0.204	0.205	0.205	0.202	0.2	0.199	0.2
14	A7J144	0.01	0.01	0.012	0.013	0.011	0.013	0.013	0.011	0.01	0.007	0.004	0.004	0.021	0.023	0.023	0.019	0.019	0.022	0	0	0.053	0.025	0.057	0.058	0.056	0.056	0.057	0.114	0.114	0.339	0.115	0.112	0.247	0.063	0.149	0.105	0.104	0.105	0.137	ID	0.046	0.046	0.046	0.046	0.046	0.046	0.046	0.045
4	Q84KB7	0.049	0.049	0.045	0.064	0.064	0.067	0.067	0.064	0.039	0.03	0.034	0.032	0.177	0.194	0.194	0.19	0.19	0.159	0.103	0.097	0.101	0.238	0.223	0.223	0.225	0.223	0.226	0.235	0.218	0.105	0.249	0.24	0.186	0.152	0.209	0.243	0.24	0.241	0.205	0.046	ID	0.997	0.992	0.989	0.944	0.855	0.857	0.879
4	A4URR1	0.049	0.049	0.046	0.064	0.064	0.067	0.067	0.064	0.039	0.03	0.035	0.034	0.177	0.194	0.194	0.19	0.19	0.16	0.103	0.097	0.102	0.238	0.222	0.222	0.223	0.222	0.225	0.234	0.217	0.103	0.247	0.239	0.186	0.152	0.209	0.242	0.239	0.24	0.204	0.046	0.997	ID	0.995	0.992	0.941	0.855	0.857	0.879
4	A7BJL1	0.049	0.049	0.046	0.064	0.064	0.067	0.067	0.064	0.039	0.03	0.035	0.034	0.175	0.192	0.192	0.191	0.191	0.161	0.103	0.097	0.104	0.24	0.225	0.225	0.226	0.225	0.226	0.233	0.216	0.102	0.246	0.237	0.186	0.152	0.209	0.241	0.237	0.239	0.205	0.046	0.992	0.995	ID	0.994	0.937	0.856	0.859	0.876
4	A7BJL0	0.05	0.05	0.047	0.063	0.063	0.069	0.069	0.066	0.038	0.03	0.034	0.032	0.175	0.192	0.192	0.19	0.19	0.16	0.103	0.097	0.102	0.238	0.225	0.225	0.226	0.225	0.226	0.233	0.216	0.102	0.246	0.237	0.186	0.152	0.209	0.241	0.237	0.239	0.205	0.046	0.989	0.992	0.994	ID	0.934	0.855	0.857	0.878
4	B9VQL7	0.046	0.046	0.047	0.063	0.063	0.063	0.063	0.06	0.041	0.034	0.035	0.034	0.179	0.196	0.196	0.186	0.186	0.16	0.103	0.097	0.099	0.231	0.227	0.226	0.229	0.228	0.228	0.24	0.219	0.105	0.25	0.241	0.191	0.156	0.212	0.245	0.241	0.242	0.202	0.046	0.944	0.941	0.937	0.934	ID	0.907	0.913	0.866
4	C4WRH3	0.047	0.047	0.046	0.06	0.06	0.063	0.063	0.06	0.038	0.034	0.029	0.029	0.177	0.194	0.194	0.19	0.19	0.161	0.101	0.097	0.097	0.231	0.232	0.231	0.234	0.233	0.231	0.231	0.217	0.102	0.244	0.236	0.183	0.147	0.205	0.239	0.236	0.237	0.2	0.046	0.855	0.855	0.856	0.855	0.907	ID	0.994	0.868
4	Q7XJ94	0.047	0.047	0.046	0.06	0.06	0.063	0.063	0.06	0.038	0.034	0.029	0.029	0.177	0.194	0.194	0.191	0.191	0.161	0.101	0.097	0.096	0.231	0.232	0.231	0.234	0.233	0.231	0.231	0.217	0.102	0.244	0.236	0.182	0.146	0.205	0.239	0.236	0.237	0.199	0.046	0.857	0.857	0.859	0.857	0.913	0.994	ID	0.871
4	D0R6K1	0.046	0.046	0.045	0.056	0.056	0.065	0.065	0.057	0.038	0.031	0.032	0.032	0.175	0.192	0.192	0.184	0.184	0.16	0.107	0.102	0.101	0.234	0.222	0.225	0.227	0.226	0.223	0.231	0.213	0.102	0.242	0.233	0.178	0.144	0.2	0.233	0.23	0.233	0.2	0.045	0.879	0.879	0.876	0.878	0.866	0.868	0.871	ID
4	D0R6K3	0.042	0.042	0.044	0.058	0.058	0.06	0.06	0.058	0.036	0.034	0.028	0.028	0.171	0.187	0.187	0.173	0.173	0.15	0.1	0.097	0.096	0.236	0.215	0.214	0.22	0.219	0.213	0.223	0.202	0.094	0.232	0.224	0.172	0.14	0.199	0.226	0.225	0.226	0.186	0.043	0.846	0.846	0.847	0.846	0.856	0.838	0.844	0.842
4	Q7X8E8	0.043	0.043	0.042	0.055	0.055	0.056	0.056	0.056	0.032	0.033	0.03	0.03	0.16	0.175	0.175	0.166	0.166	0.139	0.103	0.099	0.089	0.222	0.209	0.206	0.211	0.211	0.21	0.218	0.199	0.092	0.227	0.219	0.162	0.129	0.188	0.219	0.218	0.218	0.188	0.047	0.814	0.814	0.814	0.813	0.811	0.803	0.809	0.809
4	B8XWY7	0.041	0.041	0.044	0.057	0.057	0.06	0.06	0.058	0.04	0.034	0.035	0.035	0.17	0.186	0.186	0.178	0.178	0.146	0.117	0.111	0.101	0.231	0.218	0.217	0.221	0.221	0.217	0.234	0.214	0.1	0.243	0.235	0.186	0.153	0.206	0.235	0.232	0.233	0.205	0.046	0.815	0.813	0.813	0.812	0.811	0.806	0.803	0.802
15	Q8L8A3	0.034	0.034	0.033	0.04	0.042	0.039	0.039	0.04	0.021	0.02	0.023	0.026	0.119	0.13	0.13	0.132	0.132	0.115	0.085	0.088	0.082	0.178	0.167	0.165	0.165	0.167	0.167	0.172	0.16	0.077	0.182	0.176	0.156	0.158	0.143	0.17	0.169	0.169	0.162	0.019	0.271	0.272	0.271	0.271	0.268	0.272	0.271	0.28
15	Q8L8A2	0.039	0.039	0.037	0.042	0.043	0.04	0.04	0.042	0.02	0.02	0.024	0.027	0.116	0.127	0.127	0.135	0.135	0.118	0.083	0.088	0.082	0.176	0.174	0.173	0.171	0.173	0.174	0.171	0.159	0.075	0.181	0.175	0.155	0.158	0.144	0.171	0.17	0.169	0.165	0.019	0.274	0.275	0.277	0.277	0.268	0.27	0.269	0.28
15	Q8L8A4	0.037	0.037	0.034	0.037	0.039	0.039	0.039	0.04	0.021	0.02	0.027	0.029	0.123	0.135	0.135	0.141	0.141	0.125	0.083	0.089	0.077	0.182	0.171	0.174	0.173	0.174	0.173	0.176	0.159	0.073	0.182	0.176	0.146	0.149	0.142	0.166	0.165	0.166	0.15	0.017	0.267	0.268	0.267	0.267	0.266	0.267	0.266	0.268
15	C7FFQ9	0.039	0.039	0.041	0.045	0.047	0.051	0.051	0.048	0.024	0.028	0.027	0.025	0.119	0.13	0.13	0.146	0.146	0.133	0.089	0.091	0.078	0.176	0.183	0.186	0.186	0.188	0.182	0.189	0.175	0.081	0.193	0.186	0.172	0.177	0.157	0.184	0.183	0.181	0.162	0.021	0.274	0.275	0.275	0.275	0.272	0.276	0.275	0.283
16	B5L333	0.013	0.013	0.013	0.012	0.012	0.01	0.01	0.012	0.003	0.005	0.005	0.002	0.004	0.005	0.005	0.006	0.006	0.004	0.004	0.004	0.006	0.004	0.004	0.004	0.004	0.004	0.004	0.012	0.013	0	0.015	0.015	0.024	0.03	0.013	0.012	0.012	0.012	0.01	0	0.007	0.007	0.007	0.007	0.005	0.005	0.005	0.005
16	B5L334	0.011	0.011	0.011	0.012	0.012	0.01	0.01	0.012	0.003	0.004	0.005	0.002	0.004	0.005	0.005	0.006	0.006	0.004	0.002	0.002	0.006	0.004	0.003	0.003	0.003	0.003	0.003	0.011	0.011	0	0.014	0.013	0.022	0.027	0.011	0.011	0.011	0.011	0.011	0	0.007	0.007	0.007	0.007	0.005	0.005	0.005	0.005
17	C4WRH5	0.013	0.013	0.015	0.019	0.019	0.015	0.015	0.018	0.012	0.016	0.01	0.009	0.027	0.029	0.029	0.018	0.018	0.026	0.01	0.01	0.015	0.021	0.024	0.023	0.024	0.024	0.024	0.022	0.022	0.009	0.023	0.024	0.014	0.01	0.019	0.021	0.021	0.021	0.016	0.005	0.027	0.027	0.027	0.026	0.027	0.024	0.025	0.023
17	D0R6J9	0.027	0.027	0.03	0.04	0.041	0.032	0.032	0.036	0.024	0.029	0.02	0.019	0.051	0.056	0.056	0.035	0.035	0.044	0.023	0.022	0.029	0.043	0.047	0.045	0.046	0.047	0.049	0.044	0.043	0.016	0.046	0.046	0.03	0.022	0.04	0.041	0.041	0.041	0.03	0.01	0.056	0.056	0.056	0.055	0.057	0.05	0.051	0.049
18	B5KXY5	0.035	0.035	0.04	0.042	0.042	0.044	0.044	0.044	0.04	0.04	0.033	0.031	0.042	0.046	0.046	0.051	0.051	0.032	0.053	0.039	0.018	0.039	0.036	0.034	0.034	0.032	0.034	0.051	0.041	0.004	0.05	0.048	0.046	0.053	0.059	0.046	0.046	0.046	0.032	0.003	0.051	0.051	0.051	0.051	0.052	0.047	0.049	0.052
18	B5KXY6	0.037	0.037	0.041	0.044	0.044	0.045	0.045	0.045	0.04	0.04	0.031	0.029	0.045	0.049	0.049	0.049	0.049	0.035	0.049	0.034	0.02	0.039	0.038	0.036	0.036	0.035	0.036	0.055	0.045	0.005	0.053	0.051	0.047	0.054	0.063	0.048	0.048	0.048	0.033	0.003	0.052	0.052	0.052	0.052	0.055	0.05	0.051	0.053
5	C4WRH2	0.035	0.035	0.03	0.041	0.042	0.042	0.042	0.041	0.037	0.041	0.021	0.021	0.057	0.062	0.062	0.051	0.051	0.061	0.03	0.029	0.029	0.06	0.056	0.056	0.054	0.054	0.053	0.063	0.063	0.028	0.067	0.064	0.035	0.032	0.048	0.064	0.064	0.063	0.05	0.009	0.073	0.072	0.071	0.072	0.074	0.079	0.079	0.067
19	D0R6K4	0.007	0.007	0.005	0.005	0.005	0.006	0.006	0.005	0.007	0.014	0	0	0.006	0.007	0.007	0.013	0.013	0.011	0.017	0.01	0	0.009	0.008	0.008	0.009	0.009	0.008	0.017	0.018	0	0.019	0.017	0	0	0.021	0.02	0.02	0.02	0.01	0	0.011	0.011	0.011	0.011	0.013	0.013	0.013	0.012
20	Q6K8I3	0.042	0.042	0.055	0.06	0.06	0.065	0.065	0.053	0.055	0.04	0.036	0.034	0.095	0.104	0.104	0.112	0.112	0.097	0.133	0.134	0.054	0.122	0.119	0.117	0.117	0.117	0.118	0.141	0.123	0.032	0.148	0.142	0.145	0.151	0.139	0.133	0.132	0.134	0.105	0.019	0.14	0.14	0.14	0.14	0.143	0.143	0.142	0.146
21	Q5Z6A6	0.036	0.037	0.035	0.059	0.058	0.053	0.053	0.056	0.029	0.034	0.023	0.024	0.164	0.18	0.18	0.207	0.207	0.171	0.095	0.098	0.082	0.204	0.169	0.176	0.175	0.173	0.167	0.181	0.166	0.065	0.193	0.185	0.132	0.112	0.164	0.184	0.182	0.186	0.141	0.027	0.23	0.231	0.232	0.232	0.228	0.24	0.239	0.229
22	Q6EPZ3	0.054	0.054	0.061	0.071	0.072	0.08	0.08	0.077	0.038	0.035	0.041	0.039	0.126	0.138	0.138	0.14	0.14	0.117	0.11	0.112	0.088	0.195	0.14	0.138	0.137	0.136	0.135	0.16	0.148	0.06	0.171	0.165	0.146	0.133	0.146	0.153	0.153	0.154	0.13	0.021	0.183	0.181	0.181	0.181	0.191	0.189	0.188	0.192
23	Q6YS36	0.035	0.035	0.037	0.044	0.044	0.044	0.044	0.041	0.033	0.034	0.023	0.024	0.198	0.189	0.189	0.163	0.163	0.174	0.068	0.067	0.074	0.143	0.168	0.169	0.171	0.173	0.167	0.169	0.157	0.053	0.164	0.166	0.106	0.085	0.15	0.166	0.164	0.167	0.117	0.023	0.164	0.163	0.164	0.164	0.167	0.17	0.169	0.168
24	Q69L95	0.037	0.039	0.037	0.046	0.046	0.045	0.045	0.043	0.041	0.046	0.027	0.027	0.156	0.171	0.171	0.182	0.182	0.158	0.089	0.088	0.083	0.185	0.183	0.184	0.187	0.19	0.182	0.194	0.178	0.057	0.2	0.19	0.145	0.123	0.176	0.19	0.188	0.19	0.14	0.024	0.22	0.22	0.223	0.221	0.223	0.221	0.221	0.228
25	Q8W0G9	0.041	0.041	0.045	0.051	0.051	0.049	0.049	0.048	0.025	0.023	0.036	0.036	0.135	0.148	0.148	0.164	0.164	0.133	0.09	0.092	0.064	0.194	0.194	0.195	0.2	0.201	0.195	0.196	0.178	0.055	0.198	0.191	0.151	0.138	0.178	0.199	0.199	0.199	0.138	0.021	0.217	0.216	0.216	0.215	0.219	0.217	0.217	0.21
26	Q5N7V9	0.039	0.039	0.038	0.044	0.046	0.046	0.046	0.044	0.024	0.018	0.021	0.024	0.055	0.06	0.06	0.081	0.081	0.06	0.081	0.079	0.034	0.083	0.077	0.078	0.079	0.079	0.078	0.09	0.079	0.007	0.082	0.079	0.108	0.128	0.099	0.077	0.077	0.077	0.046	0	0.1	0.1	0.1	0.1	0.095	0.093	0.093	0.102
27	Q656A1	0.044	0.044	0.039	0.054	0.054	0.06	0.058	0.054	0.038	0.022	0.037	0.037	0.123	0.135	0.135	0.143	0.143	0.115	0.102	0.106	0.062	0.161	0.143	0.147	0.144	0.146	0.147	0.166	0.146	0.041	0.166	0.16	0.149	0.142	0.151	0.163	0.165	0.163	0.119	0.02	0.18	0.18	0.18	0.179	0.181	0.182	0.181	0.176
28	Q8LQY2	0.03	0.03	0.025	0.041	0.04	0.029	0.029	0.033	0.051	0.047	0.028	0.028	0.159	0.16	0.16	0.192	0.192	0.151	0.095	0.098	0.074	0.153	0.184	0.184	0.184	0.184	0.185	0.195	0.189	0.05	0.206	0.2	0.091	0.079	0.161	0.199	0.196	0.2	0.112	0.013	0.178	0.179	0.178	0.178	0.178	0.178	0.178	0.178
29	B6SWD7	0.049	0.051	0.056	0.069	0.071	0.064	0.066	0.059	0.045	0.043	0.032	0.034	0.102	0.112	0.112	0.136	0.136	0.099	0.082	0.067	0.08	0.148	0.131	0.131	0.132	0.131	0.133	0.14	0.127	0.05	0.141	0.136	0.149	0.132	0.14	0.148	0.148	0.145	0.089	0.026	0.167	0.167	0.167	0.167	0.168	0.17	0.169	0.163
30	Q5NBA9	0.031	0.031	0.035	0.04	0.04	0.042	0.042	0.043	0.034	0.042	0.02	0.021	0.13	0.133	0.133	0.121	0.121	0.118	0.063	0.062	0.051	0.116	0.114	0.115	0.117	0.12	0.112	0.119	0.11	0.039	0.119	0.115	0.076	0.065	0.101	0.117	0.115	0.118	0.076	0.015	0.128	0.128	0.128	0.128	0.131	0.129	0.13	0.128
31	Q6ZHK7	0.053	0.054	0.051	0.069	0.069	0.069	0.069	0.068	0.039	0.04	0.036	0.037	0.125	0.137	0.136	0.166	0.166	0.138	0.095	0.093	0.068	0.168	0.15	0.153	0.151	0.151	0.15	0.156	0.141	0.036	0.161	0.155	0.129	0.117	0.148	0.158	0.158	0.159	0.1	0.018	0.195	0.197	0.197	0.197	0.194	0.187	0.187	0.191
32	B6U5M5	0.08	0.08	0.077	0.072	0.072	0.076	0.076	0.076	0.036	0.04	0.024	0.026	0.084	0.092	0.092	0.099	0.099	0.083	0.121	0.106	0.022	0.125	0.12	0.122	0.123	0.124	0.124	0.122	0.119	0.002	0.129	0.123	0.101	0.12	0.138	0.126	0.126	0.125	0.06	0	0.116	0.116	0.116	0.116	0.12	0.119	0.119	0.124
33	Q5QMQ6	0.042	0.041	0.047	0.07	0.069	0.063	0.063	0.052	0.048	0.047	0.041	0.042	0.105	0.115	0.115	0.115	0.115	0.1	0.096	0.091	0.07	0.146	0.141	0.14	0.138	0.14	0.141	0.136	0.118	0.039	0.141	0.136	0.14	0.125	0.129	0.138	0.138	0.138	0.101	0.019	0.165	0.165	0.166	0.165	0.166	0.162	0.162	0.159
34	Q8L519	0.056	0.054	0.054	0.049	0.049	0.055	0.055	0.053	0.042	0.053	0.045	0.049	0.077	0.085	0.085	0.093	0.093	0.071	0.108	0.111	0.033	0.114	0.105	0.109	0.109	0.109	0.106	0.11	0.1	0.021	0.11	0.106	0.092	0.096	0.108	0.107	0.107	0.105	0.075	0.007	0.129	0.129	0.129	0.129	0.132	0.13	0.13	0.131
35	Q8RYR6	0.058	0.058	0.053	0.044	0.044	0.046	0.046	0.044	0.035	0.032	0.049	0.047	0.057	0.062	0.062	0.071	0.071	0.056	0.101	0.089	0.018	0.085	0.065	0.064	0.065	0.065	0.065	0.079	0.072	0.008	0.087	0.084	0.108	0.13	0.093	0.077	0.077	0.078	0.03	0	0.092	0.092	0.092	0.092	0.094	0.091	0.091	0.097
36	Q9ZQT7	0.025	0.025	0.029	0.039	0.039	0.039	0.039	0.039	0.033	0.034	0.022	0.019	0.073	0.064	0.064	0.053	0.053	0.049	0.033	0.036	0.02	0.038	0.059	0.061	0.059	0.059	0.059	0.057	0.049	0.019	0.059	0.057	0.036	0.026	0.053	0.06	0.061	0.061	0.04	0.011	0.063	0.064	0.064	0.065	0.062	0.06	0.06	0.066
37	Q69P44	0.026	0.026	0.027	0.038	0.039	0.037	0.037	0.038	0.028	0.035	0.018	0.02	0.129	0.131	0.131	0.117	0.117	0.111	0.046	0.046	0.042	0.097	0.129	0.13	0.131	0.131	0.13	0.138	0.132	0.038	0.139	0.142	0.085	0.074	0.127	0.137	0.137	0.137	0.082	0.014	0.102	0.102	0.102	0.102	0.103	0.104	0.104	0.101
38	Q6ZLD6	0.037	0.037	0.04	0.053	0.054	0.049	0.048	0.048	0.025	0.041	0.035	0.036	0.103	0.113	0.113	0.125	0.125	0.115	0.093	0.089	0.061	0.16	0.155	0.154	0.158	0.155	0.158	0.138	0.128	0.041	0.135	0.133	0.103	0.088	0.122	0.134	0.134	0.133	0.1	0.017	0.157	0.156	0.156	0.156	0.153	0.153	0.153	0.154
39	Q5SND1	0.035	0.035	0.031	0.036	0.034	0.034	0.036	0.03	0.036	0.029	0.026	0.031	0.018	0.02	0.02	0.035	0.035	0.023	0.037	0.038	0.021	0.021	0.029	0.029	0.029	0.029	0.03	0.03	0.025	0.008	0.029	0.028	0.035	0.045	0.033	0.03	0.03	0.03	0.026	0.002	0.03	0.03	0.03	0.03	0.03	0.029	0.028	0.03
40	B5KXZ1	0.029	0.031	0.031	0.036	0.036	0.041	0.041	0.037	0.026	0.023	0.045	0.042	0.022	0.024	0.024	0.028	0.028	0.021	0.032	0.034	0.012	0.046	0.023	0.023	0.024	0.024	0.024	0.026	0.025	0.005	0.027	0.026	0.038	0.045	0.033	0.026	0.026	0.026	0.023	0	0.049	0.049	0.049	0.049	0.047	0.049	0.049	0.045
41	Q2F978	0.021	0.021	0.021	0.018	0.018	0.016	0.016	0.016	0.021	0.014	0.019	0.018	0.011	0.013	0.013	0.016	0.016	0.012	0.016	0.015	0.029	0.023	0.014	0.014	0.014	0.014	0.014	0.021	0.017	0.002	0.02	0.02	0.037	0.045	0.023	0.022	0.022	0.022	0.02	0	0.027	0.027	0.027	0.027	0.026	0.023	0.023	0.026
42	C4WRG5	0.048	0.048	0.045	0.033	0.033	0.038	0.037	0.033	0.036	0.033	0.038	0.038	0.031	0.034	0.034	0.033	0.033	0.025	0.046	0.043	0.015	0.045	0.035	0.035	0.034	0.033	0.031	0.048	0.048	0.003	0.048	0.046	0.052	0.06	0.059	0.052	0.052	0.052	0.038	0.003	0.043	0.043	0.043	0.043	0.046	0.043	0.043	0.042
43	C4WRG8	0.037	0.037	0.031	0.032	0.032	0.03	0.03	0.028	0.021	0.018	0.07	0.075	0.013	0.015	0.016	0.034	0.034	0.021	0.041	0.032	0.021	0.022	0.019	0.019	0.019	0.019	0.019	0.023	0.021	0.006	0.028	0.027	0.036	0.043	0.028	0.024	0.024	0.024	0.013	0.008	0.03	0.03	0.03	0.03	0.034	0.034	0.034	0.03
44	C4WRH6	0.038	0.038	0.035	0.044	0.043	0.047	0.048	0.046	0.032	0.041	0.029	0.029	0.044	0.046	0.046	0.053	0.053	0.048	0.028	0.031	0.032	0.051	0.071	0.069	0.071	0.071	0.071	0.08	0.08	0.027	0.073	0.073	0.038	0.028	0.07	0.078	0.078	0.078	0.046	0.011	0.063	0.062	0.06	0.06	0.062	0.063	0.064	0.063
45	Q2IB37	0.025	0.025	0.027	0.023	0.023	0.021	0.019	0.019	0.028	0.028	0.04	0.034	0.02	0.022	0.022	0.032	0.032	0.023	0.028	0.027	0.017	0.03	0.017	0.017	0.02	0.019	0.018	0.021	0.022	0.008	0.023	0.022	0.039	0.046	0.027	0.021	0.021	0.021	0.021	0.002	0.034	0.034	0.034	0.034	0.036	0.036	0.036	0.033
46	C4B809	0.025	0.025	0.025	0.023	0.023	0.018	0.018	0.018	0.026	0.018	0.013	0.013	0.016	0.018	0.018	0.027	0.027	0.019	0.027	0.026	0.04	0.027	0.022	0.02	0.02	0.02	0.02	0.022	0.016	0.01	0.023	0.022	0.041	0.05	0.024	0.022	0.022	0.022	0.029	0.003	0.029	0.029	0.029	0.029	0.029	0.03	0.03	0.024
47	C4WRH0	0.036	0.036	0.036	0.037	0.037	0.039	0.039	0.045	0.04	0.049	0.045	0.045	0.048	0.053	0.052	0.054	0.054	0.047	0.039	0.047	0.026	0.057	0.058	0.055	0.058	0.057	0.057	0.068	0.059	0.03	0.073	0.069	0.047	0.044	0.059	0.076	0.076	0.076	0.038	0.013	0.066	0.067	0.067	0.067	0.067	0.068	0.068	0.069
48	C4WRG9	0.041	0.041	0.038	0.038	0.038	0.043	0.043	0.039	0.035	0.034	0.008	0.008	0.066	0.059	0.058	0.052	0.052	0.043	0.025	0.026	0.024	0.043	0.059	0.057	0.059	0.062	0.06	0.069	0.066	0.027	0.072	0.073	0.034	0.025	0.056	0.07	0.069	0.07	0.037	0.01	0.051	0.05	0.049	0.048	0.054	0.05	0.05	0.052
49	D0R6K2	0.027	0.027	0.044	0.037	0.037	0.032	0.032	0.034	0.013	0.014	0.044	0.047	0.015	0.017	0.017	0.031	0.031	0.016	0.033	0.026	0.026	0.023	0.024	0.025	0.026	0.025	0.025	0.028	0.026	0.004	0.028	0.027	0.039	0.047	0.036	0.03	0.03	0.03	0.025	0	0.034	0.034	0.034	0.034	0.037	0.037	0.037	0.036
50	C4WRH1	0.044	0.044	0.039	0.049	0.048	0.036	0.036	0.041	0.048	0.052	0.037	0.036	0.06	0.064	0.064	0.056	0.056	0.052	0.031	0.029	0.034	0.062	0.054	0.054	0.055	0.055	0.055	0.061	0.057	0.024	0.069	0.065	0.046	0.04	0.056	0.061	0.061	0.061	0.04	0.012	0.058	0.058	0.058	0.059	0.058	0.061	0.061	0.059
51	O21316	0.041	0.041	0.036	0.039	0.039	0.044	0.044	0.043	0.034	0.025	0.026	0.028	0.022	0.024	0.024	0.029	0.029	0.027	0.038	0.043	0.014	0.031	0.034	0.034	0.032	0.033	0.034	0.035	0.036	0.001	0.039	0.037	0.035	0.041	0.04	0.032	0.032	0.032	0.018	0.002	0.027	0.027	0.027	0.028	0.024	0.021	0.021	0.024
[truncated: 47 more columns]
